# Supplementary material for: Multiple social network influences can generate unexpected environmental outcomes
Source: Sci Rep. 2021 May 7;11:9768. doi: 10.1038/s41598-021-89143-1 (PMC8105375; doi:10.1038/s41598-021-89143-1)
Supplement: Supplementary file 2 — Supplementary Information 2. [file 41598_2021_89143_MOESM2_ESM.xlsx]

## Sheet: Actor_attributes
surveyID	covenant	commercial	ownership_land	primary_industry	networks: council links	networks: central gov links	networks: farmes different industry	networks: farmers same industry	networks: iwi	land use: bush	land use: grain_seeds	land use: forestry	land use: otherlivestock	land use: snb	land use: wetlands	land use: deer	land use:dairy_platform	land use: grazing	live_on_farm	farm: area	farm: area normalized	network influence: iwi	networks influence: central gov	network influence: council	networks influence: farmers same industry	networkk influence: farmers different industry	covenant barrier 1	covenant barrier 2	covenant barrier 3	covenant barrier 4	covenant barrier 5
7	0	10058	10156	15013	0	0	0	0	0	0	0	0	0	0	0	0	0	0	12984	8.5	0.000342742	0	0	0	0	0	1	1	0	0	0
8	0	10058	10155	15000	0	0	0	5	0	0	0	0	0	1	0	0	0	0	12984	512	0.0206452	0	0	0	14065	0	0	0	0	0	1
14	0	10058	10156	15011	0	0	0	0	0	0	0	0	0	0	1	0	0	1	12985	60	0.00241936	0	0	0	0	0	0	0	0	1	1
23	0	10058	10156	15004	0	0	0	0	0	0	0	1	0	1	0	1	0	0	12984	70	0.00282258	0	0	0	0	0	0	1	0	0	0
25	0	10058	10155	15011	0	0	0	0	0	0	0	0	0	0	0	0	0	0	12984	14	0.000564516	0	0	0	0	0	0	1	0	0	0
33	0	10058	10156	15000	0	0	0	0	0	0	0	0	0	1	0	0	0	0	12985	510	0.0205645	0	0	0	0	0	1	1	0	0	0
35	0	10058	10158	15011	0	0	0	2	0	0	0	0	0	0	0	0	0	0	12985	29	0.00116935	0	0	0	14066	0	1	0	0	0	0
38	0	10058	10156	14999	0	0	3	3	0	0	0	0	0	0	0	0	0	1	12984	175	0.00705645	0	0	0	14066	14066	1	1	0	0	0
47	0	10058	10293	15002	0	0	0	0	0	0	0	1	0	1	0	1	0	1	12984	1212	0.048871	0	0	0	0	0	0	1	0	0	0
50	0	10058	10156	15003	0	0	0	0	0	0	0	0	0	0	1	0	1	0	12984	46	0.00185484	0	0	0	0	0	0	1	0	0	0
57	0	10058	10293	15011	0	0	0	3	0	0	0	0	0	0	0	0	0	1	12984	14	0.000564516	0	0	0	14066	0	0	1	0	0	0
58	0	10058	10155	15008	0	0	0	0	0	0	1	0	0	0	0	0	0	0	12984	244	0.00983871	0	0	0	0	0	1	0	0	0	0
59	0	10058	10156	15008	0	0	0	0	0	0	1	0	0	1	0	0	0	0	12984	136	0.00548387	0	0	0	0	0	1	1	0	0	0
72	0	10058	10293	15012	0	0	0	0	0	0	0	0	0	0	0	0	0	0	12984	21	0.000846774	0	0	0	0	0	0	1	0	0	0
80	0	10058	10293	15011	0	0	0	0	0	0	0	0	0	0	0	0	0	0	12985	8	0.000322581	0	0	0	0	0	0	0	1	0	0
97	0	10058	10156	15003	2	0	0	10	0	0	0	0	0	0	0	0	1	0	12985	370	0.0149194	0	0	14067	14066	0	0	1	0	0	0
105	0	10058	10156	15011	0	0	0	0	0	0	0	0	0	0	0	0	0	0	12985	25	0.00100807	0	0	0	0	0	0	1	0	0	0
133	0	10058	10155	15000	0	0	0	3	0	0	0	1	0	1	0	0	0	0	12984	8	0.000322581	0	0	0	14066	0	1	0	0	0	0
157	0	10058	10153	15001	0	0	0	2	0	0	0	0	0	1	0	0	0	1	12985	77	0.00310484	0	0	0	14066	0	0	0	0	0	1
159	0	10058	10293	15012	0	0	0	0	0	0	0	0	0	0	0	0	0	1	12985	350	0.0141129	0	0	0	0	0	0	1	0	0	0
174	0	10058	10153	15013	0	0	0	8	0	0	0	0	0	0	0	0	0	0	12984	1	4.03e-05	0	0	0	14066	0	0	0	0	0	1
187	0	10058	10155	15014	0	0	0	0	0	1	0	1	0	0	0	0	0	0	12985	42	0.00169355	0	0	0	0	0	0	1	0	0	0
196	0	10058	10156	15011	0	0	0	0	0	0	0	0	0	0	0	0	0	0	12986	6.5	0.000262097	0	0	0	0	0	0	1	0	0	0
208	0	10058	10156	15000	0	0	0	0	0	0	0	0	0	1	0	1	0	1	12984	108	0.00435484	0	0	0	0	0	0	0	1	0	0
216	0	10058	10153	15002	0	0	0	0	0	0	0	0	0	1	0	0	0	0	12985	9.9	0.000399194	0	0	0	0	0	1	0	0	0	0
219	0	10058	10156	15001	0	0	0	3	0	0	0	0	0	1	0	0	0	0	12984	40	0.0016129	0	0	0	14067	0	1	0	0	0	0
226	0	10058	10293	15014	0	0	0	0	0	0	0	1	0	0	0	0	0	0	12984	120	0.00483871	0	0	0	0	0	0	1	0	0	0
245	0	10058	10159	15012	0	0	0	5	0	0	0	0	0	0	0	0	0	0	12985	11	0.000443548	0	0	0	14066	0	0	0	0	1	0
254	0	10058	10156	15002	0	0	0	2	0	0	0	0	0	1	0	0	0	0	12985	1250	0.0504032	0	0	0	14066	0	1	0	0	0	0
267	0	10058	10158	15003	0	0	0	0	0	0	0	0	0	0	0	0	1	0	12984	183	0.00737903	0	0	0	0	0	1	0	0	0	0
276	0	10058	10156	15003	1	0	0	20	0	1	0	1	0	0	0	0	1	0	12984	900	0.0362903	0	0	14067	14067	0	0	0	0	1	0
303	0	10058	10156	15011	0	0	0	0	0	0	0	0	0	0	0	0	0	0	12985	4.5	0.000181452	0	0	0	0	0	1	0	0	0	0
314	0	10058	10153	15003	0	0	0	0	0	0	0	0	0	0	0	0	1	0	12984	94.8	0.00382258	0	0	0	0	0	0	0	0	1	1
319	0	10058	10155	15002	0	0	0	0	0	1	0	1	0	1	0	0	0	0	12984	668	0.0269355	0	0	0	0	0	0	0	0	1	0
330	0	10058	10153	15004	0	0	0	0	0	0	1	0	0	1	0	1	0	0	12984	108	0.00435484	0	0	0	0	0	1	0	0	0	0
331	0	10058	10293	15001	0	0	0	0	0	0	1	0	0	1	0	0	0	0	12984	205	0.00826613	0	0	0	0	0	0	0	0	1	0
341	0	10058	10159	15001	2	1	0	4	0	0	0	0	0	1	0	0	0	0	12984	404	0.0162903	0	14066	14066	14067	0	1	1	0	0	0
349	0	10058	10293	15000	0	0	0	4	0	0	0	0	0	1	0	0	0	0	12984	10900	0.439516	0	0	0	14065	0	0	0	0	0	1
356	0	10058	10156	15000	0	0	0	0	0	0	0	0	0	1	0	0	0	1	12984	390	0.0157258	0	0	0	0	0	0	1	0	0	0
362	0	10058	10155	15003	1	0	0	6	0	0	0	0	0	0	0	0	1	0	12984	93	0.00375	0	0	14067	14065	0	0	0	0	0	1
376	0	10058	10155	15013	0	0	0	5	0	0	0	0	0	0	0	0	0	0	12984	5.4	0.000217742	0	0	0	14066	0	0	1	0	0	0
377	0	10058	10153	14999	0	0	0	0	0	1	0	0	0	0	0	0	0	1	12984	104	0.00419355	0	0	0	0	0	1	0	0	0	0
379	0	10058	10153	15140	1	1	0	0	0	1	0	0	0	0	0	0	0	1	12986	16	0.000645161	0	14064	14065	0	0	1	0	0	0	0
385	0	10058	10155	15012	0	0	0	4	0	0	0	0	0	0	0	0	0	1	12984	22.12	0.000891935	0	0	0	14066	0	0	1	0	0	0
389	0	10058	10156	15002	0	0	0	0	0	0	0	0	0	1	0	0	0	1	12984	496	0.02	0	0	0	0	0	0	1	0	0	0
395	0	10058	10156	15001	1	0	0	0	0	0	0	0	0	0	0	0	0	0	12984	128	0.00516129	0	0	14066	0	0	0	1	0	0	0
402	0	10058	10155	15001	0	0	0	0	0	0	0	0	0	0	0	0	0	0	12984	46	0.00185484	0	0	0	0	0	0	0	0	1	0
410	0	10058	10153	15004	0	0	0	0	0	0	0	0	0	1	0	1	0	0	12984	111	0.00447581	0	0	0	0	0	0	0	0	1	1
412	0	10058	10155	15000	10	0	0	0	3	1	0	0	0	1	0	0	0	0	12984	430	0.0173387	14066	0	14066	0	0	0	0	0	1	0
413	0	10058	10156	15003	2	0	0	10	0	1	0	0	0	0	0	0	1	1	12985	432	0.0174194	0	0	14067	14067	0	0	0	0	0	1
416	0	10058	10159	15012	0	0	0	5	0	0	0	0	0	0	0	0	0	1	12985	144	0.00580645	0	0	0	14066	0	0	1	0	0	0
420	0	10058	10159	15000	0	0	0	0	0	0	0	0	0	1	0	0	0	0	12984	105	0.00423387	0	0	0	0	0	0	0	0	1	0
435	0	10058	10153	15003	0	0	0	1	0	0	0	0	0	0	0	0	1	0	12984	74	0.00298387	0	0	0	14064	0	1	0	0	0	0
447	0	10058	10156	15003	0	0	0	0	0	0	0	0	0	0	0	0	1	0	12984	217	0.00875	0	0	0	0	0	1	0	0	0	0
452	0	10058	10156	15001	0	0	0	0	0	0	0	0	0	1	0	0	0	0	12984	27	0.00108871	0	0	0	0	0	1	1	0	0	0
462	0	10058	10159	15003	0	0	0	0	0	0	0	0	0	0	0	0	1	1	12984	360	0.0145161	0	0	0	0	0	0	1	0	0	0
464	0	10058	10159	15003	1	0	0	0	0	0	0	0	0	0	0	0	1	0	12984	365	0.0147177	0	0	14065	0	0	0	0	0	0	1
466	0	10058	10156	15012	0	0	0	0	0	0	0	0	0	0	0	0	0	0	12984	9	0.000362903	0	0	0	0	0	0	1	0	0	0
471	0	10058	10293	15003	2	0	0	25	0	0	0	0	0	0	0	0	1	0	12984	100	0.00403226	0	0	14066	14066	0	0	0	0	1	1
472	0	10058	10156	15003	0	0	0	5	0	0	0	0	0	0	0	0	1	0	12984	140	0.00564516	0	0	0	14066	0	0	1	0	0	0
507	0	10058	10155	15002	0	0	0	0	0	0	0	0	0	1	0	0	0	0	12984	400	0.016129	0	0	0	0	0	1	0	0	0	0
516	0	10058	10155	15004	0	0	4	3	0	0	0	0	1	0	0	1	0	0	12984	20	0.000806452	0	0	0	14066	14065	1	1	0	1	1
520	0	10058	10293	15003	1	0	5	4	0	0	0	0	0	1	0	0	1	0	12984	468	0.018871	0	0	14066	14065	14065	0	1	0	0	0
528	0	10058	10293	15003	1	0	0	2	0	0	0	0	0	0	0	0	1	0	12984	408	0.0164516	0	0	14066	14067	0	0	0	0	1	1
529	0	10058	10156	15013	0	0	0	0	0	0	0	0	0	1	0	0	0	0	12984	34	0.00137097	0	0	0	0	0	0	1	0	0	0
540	0	10058	10156	15001	0	0	0	4	0	0	0	0	0	1	0	0	0	0	12984	25	0.00100807	0	0	0	14066	0	0	0	0	1	1
546	0	10058	10155	15014	1	0	0	0	0	0	0	1	0	0	0	0	0	0	12985	169	0.00681452	0	0	14066	0	0	0	0	0	1	1
554	0	10058	10153	15003	0	0	0	10	0	0	0	0	0	0	0	0	1	0	12984	97	0.00391129	0	0	0	14065	0	0	1	0	0	0
558	0	10058	10153	15008	0	0	0	3	0	0	1	0	0	0	0	0	0	0	12984	6	0.000241935	0	0	0	14066	0	0	1	0	0	0
559	0	10058	10293	15000	0	0	0	2	0	0	0	0	0	1	0	0	0	0	12984	2054	0.0828226	0	0	0	14066	0	1	1	0	0	0
565	0	10058	10156	15006	0	0	0	0	0	0	0	0	0	0	0	0	0	0	12984	4	0.00016129	0	0	0	0	0	0	1	0	0	0
569	0	10058	10293	14999	0	0	0	0	0	0	0	0	0	0	0	0	0	1	12984	18	0.000725806	0	0	0	0	0	0	1	0	0	0
578	0	10058	10156	15002	1	0	0	0	0	1	0	1	1	1	1	0	0	0	12984	220	0.00887097	0	0	14067	0	0	0	0	0	1	0
595	0	10058	10155	15004	0	0	0	0	0	0	0	0	0	1	0	1	0	0	12984	67	0.00270161	0	0	0	0	0	1	0	0	0	0
606	0	10058	10156	15004	0	0	20	2	0	0	0	0	0	1	0	1	0	0	12984	83.7	0.003375	0	0	0	14065	14066	0	0	0	0	1
609	0	10058	10155	15007	0	0	0	0	0	0	0	0	1	1	0	0	0	0	12984	8	0.000322581	0	0	0	0	0	0	1	0	1	1
610	0	10058	10155	15003	1	0	0	3	0	0	0	0	0	0	0	0	1	0	12984	120	0.00483871	0	0	14066	14066	0	0	1	0	0	0
614	0	10058	10155	15000	0	0	0	0	0	0	0	0	0	1	0	0	0	0	12984	365	0.0147177	0	0	0	0	0	1	0	0	0	0
615	0	10058	10293	15003	0	0	0	0	0	0	0	0	0	0	0	0	1	0	12984	38	0.00153226	0	0	0	0	0	0	0	0	0	1
616	0	10058	10154	15003	0	0	0	0	0	0	0	0	0	0	0	0	1	0	12984	64	0.00258064	0	0	0	0	0	1	0	0	0	0
628	0	10058	10153	15001	0	0	0	4	0	0	0	0	0	1	0	0	0	0	12984	17	0.000685484	0	0	0	14066	0	0	1	0	0	0
636	0	10058	10293	15000	0	0	0	0	0	0	0	0	0	1	0	0	0	0	12984	1183	0.0477016	0	0	0	0	0	1	1	0	0	0
638	0	10058	10156	15003	0	0	0	4	0	0	0	0	0	0	0	0	1	0	12984	60	0.00241936	0	0	0	14066	0	1	1	0	0	0
640	0	10058	10293	15001	0	0	0	0	0	0	0	0	0	1	0	0	0	0	12984	440	0.0177419	0	0	0	0	0	0	1	0	0	0
642	0	10058	10155	15001	0	0	0	0	0	1	0	1	0	1	0	0	0	0	12984	95	0.00383065	0	0	0	0	0	1	1	0	1	1
651	0	10058	10156	15003	1	0	0	0	0	0	0	0	0	0	0	0	1	0	12984	67	0.00270161	0	0	14067	0	0	1	0	0	0	0
672	0	10058	10155	15011	0	0	0	0	0	0	0	0	0	0	0	0	0	0	12984	5	0.000201613	0	0	0	0	0	0	1	0	0	0
677	0	10058	10156	15002	0	0	0	0	0	0	0	1	0	1	0	1	0	0	12984	917	0.0369758	0	0	0	0	0	1	0	0	0	0
684	0	10058	10154	15002	0	0	0	5	0	0	0	0	0	1	0	0	0	0	12985	82	0.00330645	0	0	0	14066	0	0	0	0	1	1
691	0	10058	10293	15000	0	0	0	2	0	0	0	0	0	1	0	0	0	0	12984	97	0.00391129	0	0	0	14067	0	0	0	0	1	0
695	0	10058	10155	15000	1	0	0	0	0	0	0	0	0	1	0	0	0	0	12984	80	0.00322581	0	0	14066	0	0	0	1	0	0	1
700	0	10058	10293	15013	1	0	0	0	0	0	0	0	0	0	1	0	0	0	12984	6	0.000241935	0	0	14066	0	0	0	1	0	0	0
701	0	10058	10155	15000	0	0	0	0	0	0	0	0	0	1	0	0	1	0	12984	22	0.000887097	0	0	0	0	0	0	1	0	0	0
702	0	10058	10156	15007	0	0	0	0	0	0	0	0	1	0	0	0	0	0	12984	8.5	0.000342742	0	0	0	0	0	0	0	0	1	1
714	0	10058	10156	15004	0	0	0	4	0	0	0	0	0	0	0	1	0	0	12985	250	0.0100806	0	0	0	14067	0	0	0	0	0	1
718	0	10058	10156	15003	0	0	0	0	0	0	0	0	0	0	0	0	1	1	12984	450	0.0181452	0	0	0	0	0	0	1	0	0	0
721	0	10058	10155	15001	0	0	0	0	0	0	0	0	0	0	0	0	0	0	12984	7.6	0.000306452	0	0	0	0	0	0	1	0	0	0
737	0	10058	10155	15002	0	0	0	0	0	0	1	0	0	1	0	0	0	0	12984	443	0.0178629	0	0	0	0	0	1	0	0	0	0
741	0	10058	10293	15001	6	2	3	6	0	0	0	0	0	0	0	0	0	0	12984	80	0.00322581	0	14066	14066	14066	14065	0	0	0	0	0
742	0	10058	10155	15002	0	0	0	0	0	1	0	0	0	1	0	0	0	1	12984	41	0.00165323	0	0	0	0	0	0	0	0	1	1
