# Supplementary material for: Multiple social network influences can generate unexpected environmental outcomes
Source: Sci Rep. 2021 May 7;11:9768. doi: 10.1038/s41598-021-89143-1 (PMC8105375; doi:10.1038/s41598-021-89143-1)
Supplement: Supplementary file 4 — Supplementary Information 4. [file 41598_2021_89143_MOESM4_ESM.csv]

	ta1_primary	ownership_land	habitat_public	habitat_private	ta1_primary.1	ta1_bush	ta1_area	ta1_cattle	ta1_dairy_platform	ta1_dairy_runoff	ta1_deer	ta1_flowers	ta1_forestry	ta1_forestry_harvested	ta1_fruit	ta1_grain_seeds	ta1_grapes	ta1_grazing	ta1_hay	ta1_kiwifruit	ta1_other_livestock	ta1_pigs	ta1_poultry	ta1_snb	ta1_tourism	ta1_veg_indoors	ta1_veg_outdoors	ta1_wetlands	live_on_farmNEW	networks_env_farmers_different_NUMnew	networks_env_farmers_same_NUMnew	networks_env_farmers_different_Inflnew	networks_env_farmers_same_Inflnew	covenant
7	15013	10156	10	10	15013	0	8.5	0	0	0	0	0	0	0	1	0	0	0	0	0	0	0	0	0	0	0	0	0	12984	0	0	0	0	0
8	15000	10155	9	7	15000	0	512	0	0	0	0	0	0	0	0	0	0	0	0	0	0	0	0	1	0	0	0	0	12984	0	5	0	14065	0
14	15011	10156	8	7	15011	0	60	0	0	0	0	0	0	0	0	0	0	1	0	1	0	0	0	0	0	0	0	1	12985	0	0	0	0	0
23	15004	10156	8	8	15004	0	70	1	0	0	1	0	1	0	1	0	0	0	1	0	0	0	0	1	0	0	0	0	12984	0	0	0	0	0
25	15011	10155	7	8	15011	0	14	0	0	0	0	0	0	0	0	0	0	0	0	1	0	0	0	0	0	0	0	0	12984	0	0	0	0	0
33	15000	10156	7	7	15000	0	510	0	0	0	0	0	0	0	0	0	0	0	0	0	0	0	0	1	0	0	0	0	12985	0	0	0	0	0
35	15011	10158	9	9	15011	0	29	0	0	0	0	0	0	0	0	0	0	0	0	1	0	0	0	0	0	0	0	0	12985	0	2	0	14066	0
38	14999	10156	9	9	14999	0	175	0	0	0	0	0	0	0	0	0	0	1	0	0	0	0	0	0	0	0	0	0	12984	3	3	14066	14066	0
47	15002	10293	6	6	15002	0	1212	1	0	0	1	0	1	0	0	0	0	1	0	0	0	0	0	1	0	0	0	0	12984	0	0	0	0	0
50	15003	10156	8	8	15003	0	46	0	1	1	0	0	0	0	0	0	0	0	0	0	0	0	0	0	0	0	0	1	12984	0	0	0	0	0
57	15011	10293	10	10	15011	0	14	0	0	0	0	0	0	0	0	0	0	1	1	1	0	0	0	0	0	0	0	0	12984	0	3	0	14066	0
58	15008	10155	6	6	15008	0	244	0	0	0	0	0	0	0	0	1	0	0	0	0	0	0	0	0	0	0	0	0	12984	0	0	0	0	0
59	15008	10156	7	6	15008	0	136	0	0	0	0	0	0	0	0	1	0	0	1	0	0	0	0	1	0	0	0	0	12984	0	0	0	0	0
62	15003	10159	8	6	15003	1	689	0	1	1	0	0	0	0	0	0	0	1	1	0	0	0	0	0	0	0	0	1	12985	0	20	0	14066	1
72	15012	10293	9	7	15012	0	21	0	0	0	0	0	0	0	0	0	1	0	0	0	0	0	0	0	0	0	0	0	12984	0	0	0	0	0
80	15011	10293	9	8	15011	0	8	0	0	0	0	0	0	0	0	0	0	0	0	1	0	0	0	0	0	0	0	0	12985	0	0	0	0	0
93	15002	10153	6	6	15002	1	540	1	0	0	0	0	0	0	0	0	0	0	1	0	0	0	0	1	0	0	0	0	12984	0	0	0	0	1
95	15001	10155	10	10	15001	1	28	1	0	0	0	0	0	0	1	0	0	0	1	0	0	0	0	1	0	0	1	1	12984	0	0	0	0	1
97	15003	10156	10	6	15003	0	370	0	1	1	0	0	0	0	0	0	0	0	0	0	0	0	0	0	0	0	0	0	12985	0	10	0	14066	0
105	15011	10156	10	10	15011	0	25	0	0	0	0	0	0	0	0	0	0	0	0	1	0	0	0	0	0	0	0	0	12985	0	0	0	0	0
133	15000	10155	9	9	15000	0	8	0	0	0	0	0	1	0	0	0	0	0	0	0	0	0	0	1	0	0	0	0	12984	0	3	0	14066	0
157	15001	10153	8	8	15001	0	77	0	0	0	0	0	0	0	0	0	0	1	0	0	0	0	0	1	0	0	0	0	12985	0	2	0	14066	0
159	15012	10293	10	8	15012	0	350	0	0	0	0	0	0	0	0	0	1	1	0	0	0	0	0	0	0	0	0	0	12985	0	0	0	0	0
174	15013	10153	7	6	15013	0	1	0	0	0	0	0	0	0	1	0	0	0	0	0	0	0	0	0	0	0	0	0	12984	0	8	0	14066	0
187	15014	10155	9	9	15014	1	42	0	0	0	0	0	1	1	0	0	0	0	0	0	0	0	0	0	0	0	0	0	12985	0	0	0	0	0
196	15011	10156	10	7	15011	0	6.5	0	0	0	0	0	0	0	1	0	0	0	0	1	0	0	0	0	0	0	0	0	12986	0	0	0	0	0
208	15000	10156	7	7	15000	0	108	1	0	0	1	0	0	0	0	0	0	1	1	0	0	0	0	1	0	0	0	0	12984	0	0	0	0	0
216	15002	10153	10	10	15002	0	9.9	0	0	0	0	0	0	0	0	0	0	0	1	0	0	0	0	1	0	0	0	0	12985	0	0	0	0	0
219	15001	10156	8	9	15001	0	40	0	0	0	0	0	0	0	0	0	0	0	1	0	0	0	0	1	0	0	0	0	12984	0	3	0	14067	0
226	15014	10293	10	8	15014	0	120	1	0	0	0	0	1	0	0	0	0	0	0	0	0	0	0	0	0	0	0	0	12984	0	0	0	0	0
245	15012	10159	9	9	15012	0	11	0	0	0	0	0	0	0	0	0	1	0	0	0	0	0	0	0	0	0	0	0	12985	0	5	0	14066	0
254	15002	10156	7	7	15002	0	1250	0	0	0	0	0	0	0	0	0	0	0	0	0	0	0	0	1	0	0	0	0	12985	0	2	0	14066	0
256	15002	10156	7	7	15002	0	750	1	0	0	0	0	0	0	0	0	0	1	0	0	0	0	0	1	0	0	0	0	12984	0	0	0	0	1
267	15003	10158	7	7	15003	0	183	0	1	0	0	0	0	0	0	0	0	0	0	0	0	0	0	0	0	0	0	0	12984	0	0	0	0	0
276	15003	10156	7	6	15003	1	900	1	1	1	0	0	1	0	0	0	0	0	0	0	0	0	0	0	0	0	0	0	12984	0	20	0	14067	0
303	15011	10156	8	8	15011	0	4.5	0	0	0	0	0	0	1	0	0	0	0	0	1	0	0	0	0	0	0	0	0	12985	0	0	0	0	0
314	15003	10153	7	10	15003	0	94.8	0	1	0	0	0	0	0	0	0	0	0	0	0	0	0	0	0	0	0	0	0	12984	0	0	0	0	0
319	15002	10155	10	9	15002	1	668	1	0	0	0	0	1	0	1	0	0	0	0	0	0	0	0	1	0	0	1	0	12984	0	0	0	0	0
324	14999	10153	10	10	14999	1	193	0	0	0	0	0	1	0	0	0	0	1	1	0	0	0	0	1	0	0	0	1	12984	0	0	0	0	1
330	15004	10153	10	10	15004	0	108	1	0	0	1	0	0	0	0	1	0	0	1	0	0	0	0	1	0	0	1	0	12984	0	0	0	0	0
331	15001	10293	10	8	15001	0	205	1	0	0	0	0	0	0	0	1	0	0	1	0	0	0	0	1	0	0	0	0	12984	0	0	0	0	0
341	15001	10159	5	7	15001	0	404	0	0	0	0	0	0	0	0	0	0	0	1	0	0	0	0	1	0	0	0	0	12984	0	4	0	14067	0
349	15000	10293	3	6	15000	0	10900	0	0	0	0	0	0	0	0	0	0	0	0	0	0	0	0	1	0	0	0	0	12984	0	4	0	14065	0
356	15000	10156	8	6	15000	0	390	1	0	0	0	0	0	0	0	0	0	1	1	0	0	0	0	1	0	0	0	0	12984	0	0	0	0	0
362	15003	10155	8	6	15003	0	93	0	1	0	0	0	0	0	0	0	0	0	0	0	0	0	0	0	0	0	0	0	12984	0	6	0	14065	0
376	15013	10155	8	8	15013	0	5.4	0	0	0	0	1	0	0	1	0	0	0	0	0	0	0	0	0	0	0	0	0	12984	0	5	0	14066	0
377	14999	10153	10	10	14999	1	104	1	0	0	0	0	0	0	0	0	0	1	0	0	0	0	0	0	0	0	0	0	12984	0	0	0	0	0
379	15140	10153	10	10	15140	1	16	0	0	0	0	0	0	0	1	0	1	1	1	0	0	0	0	0	0	1	1	0	12986	0	0	0	0	0
385	15012	10155	9	6	15012	0	22.12	0	0	0	0	0	0	0	0	0	1	1	0	0	0	0	0	0	0	0	0	0	12984	0	4	0	14066	0
389	15002	10156	8	9	15002	0	496	1	0	0	0	0	0	0	0	0	0	1	1	0	0	0	0	1	0	0	0	0	12984	0	0	0	0	0
395	15001	10156	7	8	15001	0	128	1	0	0	0	0	0	0	0	0	0	0	0	0	0	0	0	0	0	0	0	0	12984	0	0	0	0	0
402	15001	10155	8	7	15001	0	46	1	0	0	0	0	0	0	1	0	0	0	0	0	0	0	0	0	0	0	0	0	12984	0	0	0	0	0
410	15004	10153	10	8	15004	0	111	0	0	0	1	0	0	0	0	0	0	0	0	0	0	0	0	1	0	0	0	0	12984	0	0	0	0	0
412	15000	10155	8	6	15000	1	430	0	0	0	0	0	0	0	0	0	0	0	0	0	0	0	0	1	0	0	0	0	12984	0	0	0	0	0
413	15003	10156	9	8	15003	1	432	0	1	1	0	0	0	0	0	0	0	1	0	0	0	0	0	0	0	0	0	0	12985	0	10	0	14067	0
416	15012	10159	8	7	15012	0	144	0	0	0	0	0	0	0	0	0	1	1	0	0	0	0	0	0	0	0	0	0	12985	0	5	0	14066	0
420	15000	10159	7	8	15000	0	105	1	0	0	0	0	0	0	0	0	0	0	0	0	0	0	0	1	0	0	0	0	12984	0	0	0	0	0
432	14999	10155	9	9	14999	1	54	0	0	0	0	0	0	0	0	0	0	1	0	0	0	0	0	0	0	0	0	0	12984	0	0	0	0	1
435	15003	10153	9	9	15003	0	74	0	1	1	0	0	0	0	0	0	0	0	0	0	0	0	0	0	0	0	0	0	12984	0	1	0	14064	0
447	15003	10156	10	8	15003	0	217	0	1	1	0	0	0	0	0	0	0	0	1	0	0	0	0	0	0	0	0	0	12984	0	0	0	0	0
452	15001	10156	5	6	15001	0	27	1	0	0	0	0	0	0	0	0	0	0	0	0	0	0	0	1	0	0	0	0	12984	0	0	0	0	0
462	15003	10159	10	10	15003	0	360	1	1	1	0	0	0	0	0	0	0	1	0	0	0	0	0	0	0	0	0	0	12984	0	0	0	0	0
464	15003	10159	6	6	15003	0	365	0	1	0	0	0	0	0	0	0	0	0	0	0	0	0	0	0	0	0	0	0	12984	0	0	0	0	0
466	15012	10156	10	10	15012	0	9	0	0	0	0	0	0	0	0	0	1	0	0	0	0	0	0	0	0	0	0	0	12984	0	0	0	0	0
471	15003	10293	10	9	15003	0	100	0	1	0	0	0	0	0	0	0	0	0	0	0	0	0	0	0	0	0	0	0	12984	0	25	0	14066	0
472	15003	10156	8	6	15003	0	140	0	1	0	0	0	0	0	0	0	0	0	0	0	0	0	0	0	0	0	0	0	12984	0	5	0	14066	0
477	15000	10156	10	7	15000	0	20	0	0	0	0	0	0	0	0	0	0	0	0	0	0	0	0	1	0	0	0	0	12984	0	0	0	0	1
487	15002	10156	6	6	15002	1	66	1	0	0	0	0	0	0	0	0	0	1	1	0	0	0	0	1	0	0	0	0	12984	0	2	0	14065	1
507	15002	10155	10	10	15002	0	400	0	0	0	0	0	0	0	0	0	0	0	1	0	0	0	0	1	0	0	0	0	12984	0	0	0	0	0
516	15004	10155	10	10	15004	0	20	1	0	0	1	0	0	1	1	0	0	0	0	0	1	0	1	0	0	0	0	0	12984	4	3	14065	14066	0
520	15003	10293	10	10	15003	0	468	1	1	1	0	0	0	0	0	0	0	0	1	0	0	0	0	1	0	0	0	0	12984	5	4	14065	14065	0
524	15003	10155	7	7	15003	1	165	0	1	0	0	0	0	0	0	0	0	0	0	0	0	0	0	0	0	0	0	1	12984	0	5	0	14065	1
528	15003	10293	1	7	15003	0	408	0	1	1	0	0	0	0	0	0	0	0	0	0	0	0	0	0	0	0	0	0	12984	0	2	0	14067	0
529	15013	10156	10	9	15013	0	34	1	0	0	0	0	0	0	1	0	0	0	0	0	0	0	0	1	0	0	0	0	12984	0	0	0	0	0
535	15002	10156	8	8	15002	1	710	1	0	0	0	0	1	0	0	0	0	0	0	0	1	0	0	1	0	0	0	0	12984	0	0	0	0	1
540	15001	10156	10	9	15001	0	25	1	0	0	0	0	0	0	0	0	0	0	1	0	0	0	0	1	0	0	0	0	12984	0	4	0	14066	0
546	15014	10155	9	8	15014	0	169	0	0	0	0	0	1	0	0	0	0	0	0	0	0	0	0	0	0	0	0	0	12985	0	0	0	0	0
547	15003	10154	10	10	15003	0	50	0	0	1	0	0	0	0	0	0	0	0	0	0	0	0	0	0	0	0	0	0	12986	0	0	0	0	1
554	15003	10153	8	9	15003	0	97	0	1	0	0	0	0	0	0	0	0	0	1	0	0	0	0	0	0	0	0	0	12984	0	10	0	14065	0
558	15008	10153	8	8	15008	0	6	0	0	0	0	0	0	0	0	1	0	0	0	0	0	0	0	0	0	0	0	0	12984	0	3	0	14066	0
559	15000	10293	6	6	15000	0	2054	1	0	0	0	0	0	0	0	0	0	0	1	0	0	0	0	1	0	0	0	0	12984	0	2	0	14066	0
565	15006	10156	9	7	15006	0	4	0	0	0	0	0	0	0	0	0	0	0	0	0	0	0	1	0	0	0	0	0	12984	0	0	0	0	0
569	14999	10293	8	6	14999	0	18	0	0	0	0	0	0	0	1	0	0	1	0	0	0	0	0	0	0	0	0	0	12984	0	0	0	0	0
578	15002	10156	10	6	15002	1	220	1	0	0	0	0	1	0	0	0	0	0	1	0	1	0	0	1	0	0	0	1	12984	0	0	0	0	0
595	15004	10155	9	9	15004	0	67	0	0	0	1	0	0	0	0	0	0	0	0	0	0	0	0	1	1	0	0	0	12984	0	0	0	0	0
604	15002	10154	7	7	15002	0	370	1	0	0	0	0	0	0	0	0	0	0	1	0	0	0	0	1	0	0	0	0	12985	6	6	14066	14066	1
606	15004	10156	2	8	15004	0	83.7	1	0	0	1	0	0	0	0	0	0	0	0	0	0	0	0	1	0	0	0	0	12984	20	2	14066	14065	0
609	15007	10155	8	7	15007	0	8	0	0	0	0	0	0	0	0	0	0	0	0	0	1	0	0	1	0	0	0	0	12984	0	0	0	0	0
610	15003	10155	10	8	15003	0	120	0	1	0	0	0	0	0	0	0	0	0	0	0	0	0	0	0	0	0	0	0	12984	0	3	0	14066	0
614	15000	10155	7	6	15000	0	365	0	0	0	0	0	0	0	0	0	0	0	0	0	0	0	0	1	0	0	0	0	12984	0	0	0	0	0
615	15003	10293	9	8	15003	0	38	0	1	0	0	0	0	0	0	0	0	0	0	0	0	0	0	0	0	0	0	0	12984	0	0	0	0	0
616	15003	10154	10	10	15003	0	64	0	1	0	0	0	0	0	0	0	0	0	0	0	0	0	0	0	0	0	0	0	12984	0	0	0	0	0
628	15001	10153	10	10	15001	0	17	1	0	0	0	0	0	0	0	0	0	0	1	0	0	0	0	1	0	0	0	0	12984	0	4	0	14066	0
636	15000	10293	9	10	15000	0	1183	0	0	0	0	0	0	0	0	0	0	0	0	0	0	0	0	1	0	0	0	0	12984	0	0	0	0	0
638	15003	10156	10	10	15003	0	60	1	1	0	0	0	0	0	0	0	0	0	1	0	0	0	0	0	0	0	0	0	12984	0	4	0	14066	0
640	15001	10293	10	7	15001	0	440	0	0	0	0	0	0	0	0	0	0	0	0	0	0	0	0	1	0	0	0	0	12984	0	0	0	0	0
642	15001	10155	7	7	15001	1	95	1	0	0	0	0	1	0	0	0	0	0	0	0	0	0	0	1	0	0	0	0	12984	0	0	0	0	0
651	15003	10156	7	7	15003	0	67	0	1	1	0	0	0	0	0	0	0	0	0	0	0	0	0	0	0	0	0	0	12984	0	0	0	0	0
669	15008	10153	10	10	15008	0	28.6	1	0	0	0	0	0	0	0	1	0	0	1	0	0	1	0	1	0	0	0	0	12986	0	20	0	14067	1
